# Supplementary material for: Openness to Experience is associated with neural and performance measures of memory in older adults
Source: Soc Cogn Affect Neurosci. 2023 Aug 26;18(1):nsad041. doi: 10.1093/scan/nsad041 (PMC10533339; doi:10.1093/scan/nsad041)
Supplement: nsad041_Supp [file nsad041_supp.zip]

Archive with 1 entries (1 files):
- scan-22-228-File002.docx
